# Supplementary material for: Single-molecule imaging and microfluidic platform reveal molecular mechanisms of leukemic cell rolling
Source: Commun Biol. 2021 Jul 14;4:868. doi: 10.1038/s42003-021-02398-2 (PMC8280113; doi:10.1038/s42003-021-02398-2)
Supplement: Supplementary file 11 — Supplementary Data 1 [file 42003_2021_2398_MOESM11_ESM.xlsx]

## Sheet: Fig 3b
	tether	tether	tether	tether	tether			sling	sling	sling	sling	sling
shear stress (dyne cm^-2)	1	2	4	6	8			1	2	4	6	8
	42	14	25	17	32			33	17	82	20	35
	8	16	17	15	36			9	8	65	37	40
	20	10	24	48	28			14	18	76	25	30
	18	11	87	15	8			75	8	20	10	44
	15	12	23	51	39			12	22	28	90	17
	33	8	12	86	49			12	45	23	70	117
	19	20	30	29	170			10	12	23	25	30
	36	26	60	112	14			25	53	22	133	25
	11	16	22	36	10			8	8	40	75	22
	32	13	12	68	33			21	14	26	46	35
	40	10	37	32	24			13	6	62	24	58
	20	20	34	22	32			12	18	13	36	23
	54	17	28	18	60			16	8	80	58	41
	18	45	28	33	39			29	120	25	55	13
	17	32	21	19	20			27	109	12	17	8
	16	44	16	40	12			16	46	21	50	14
	11	10	25	48	13			13	7	33	52	68
	16	15	20	25	8			13	10	17	52	18
	15	32	8	40	58			9	17	35	53	29
	10	36	12	54	17			8	8	49	24	--
	15	57	18	19	33			19	20	43	75	--
	7	22	11	19	14			9	16	15	62	--
	14	33	25	29	19			41	88	18	60	--
	30	18	11	18	14			15	22	17	26	--
	15	19	36	28				10	15	--	35	--
	10	37	19	30				78	89	--	16	--
	35	16	12	25				--	30	--	25	--
	34		20	15				--	14	--	10	--
	19		47	25				--	--	--	18	--
	70		25	15				--	--	--	52	--
	10		11	25				--	--	--	10	--
	15		23	17				--	--	--	98	--
	20		14	26				--	--	--	23	--
			12	14				--	--	--	31	--
			10	32				--	--	--	15	--
			15	12				--	--	--	23	--
				18				--	--	--	20	--
				17				--	--	--	30	--
				11				--	--	--	47	--
				15				--	--	--	40	--
				20				--	--	--	39	--
				15				--	--	--	20	--
				12				--	--	--	23	--
				27				--	--	--	25	--
				12				--	--	--	20	--
				26				--	--	--	17	--
				17				--	--	--	23	--
				17				--	--	--	18	--
				16				--	--	--	30	--
				25				--	--	--	30	--
				15				--	--	--	18	--
				15				--	--	--	12	--
								--	--	--	12	--
								--	--	--	25	--
								--	--	--	20	--
								--	--	--	17	--
								--	--	--	32	--
								--	--	--	26	--

## Sheet: Fig 4e
	tethers	slings				tethering points				anchoring points
Number of molecules	Frequency	Frequency			Number of molecules	Frequency			Number of molecules	Frequency
0.5	220	146			1	15			0.8	13
1.5	180	103			3	6			2.4	14
2.5	36	38			5	7			4	6
3.5	23	18			7	4			5.6	4
4.5	11	6			9	3			7.2	3
5.5	9	5			11	4			8.8	4
6.5	12	3			13	1			10.4	1
7.5	8	1			15	2			12	0
8.5	4	8			17	1			13.6	0
9.5	1	2			19	0			15.2	0
10.5	3	1			21	0			16.8	1
11.5	5	2			23	0			18.4	0
12.5	5	1			25	0			20	0
13.5	2	0			27	1			21.6	1
14.5	1	0			29	0			23.2	0
15.5	0	1			31	0
16.5	1	0
17.5	3	2
18.5	1	0
19.5	0	0
20.5	2	0
21.5	2	0
22.5	0	0
23.5	0	0
24.5	0	1
25.5	2	0
26.5	0	0
27.5	2	0
28.5	0	0
29.5	1	0

## Sheet: Fig 5g
	length of tethers	length of tethers	length of slings	length of slings
treatment	MbCD	control	MbCD	control
	6.66665	14	4.66666	17
	14.4	16	5.9	8
	8.13331	10	8.13	18
	4.66666	11	5.5	8
	3.46666	12		22
	12.1333	8		45
	5.06665	20		12
	6.39998	26		53
	38.6666	16		8
	5.33332	13		14
	6.26665	10		6
	16	20		18
	42.7999	17		8
	8.93331	45		120
		32		109
		44		46
		10		7
		15		10
		32		17
		36		8
		57		20
		22		16
		33		88
		18		22
		19		15
		37		89
		16		30
				14

## Sheet: Fig 6e, 6f, 6g
Shear stress (dyne cm^-2)	length of tethers	sd	length of slings	sd	distance between adjacent molecules (tethers)	sd	distance between adjacent molecules (slings)	sd	number of the molecules per tether	sd	number of the molecules per sling	sd
1	18	2.46146	13.5	3.59721	0.43277	0.05416	0.40217	0.05046	41.5926	11.0658	33.5679	12.4101
2	18	2.44503	17	6.11072	0.51818	0.05138	0.56963	0.05829	34.7367	8.2436	29.8441	15.1947
4	21	2.575	25.5	4.52248	0.6575	0.15482	0.58703	0.06104	31.9392	12.1086	43.4391	16.9506
6	23.5	2.63994	25.5	3.17069	0.76028	0.08645	0.72321	0.08094	30.9095	7.07869	35.2595	8.08898
8	30	6.71466	30	5.73534	0.81328	0.05811	0.84362	0.05505	36.8877	10.948	35.561	9.73766

## Sheet: Fig 7b
time lag (s)	MSD (tethers)	se	MSD (slings)	se	MSD (microvilli)	se
0	0	0	0	0	0	0
0.03	0.02098	0.000470448	0.02654	0.000500783	0.0135	0.000597309
0.06	0.03471	0.000914097	0.04859	0.00111	0.0167	0.000834829
0.09	0.04753	0.00144	0.07213	0.00202	0.02028	0.00113
0.12	0.06024	0.00201	0.09697	0.00322	0.02378	0.00139
0.15	0.0738	0.00268	0.12344	0.00459	0.02606	0.00171
0.18	0.08661	0.0034	0.15012	0.00621	0.02877	0.00193
0.21	0.09965	0.00433	0.17754	0.00809	0.03211	0.00243
0.24	0.11259	0.00532	0.20786	0.01034	0.03557	0.00274
0.27	0.12734	0.00637	0.24118	0.01289	0.03848	0.00298
0.3	0.14205	0.00754	0.27571	0.01567	0.0395	0.0031

## Sheet: FIg 7c
D (um^2 s^-1)	frequency (tethers)		D (um^2 s^-1)	frequency (slings)
0.025	14		0.075	10
0.075	33		0.125	46
0.125	76		0.175	87
0.175	98		0.225	80
0.225	66		0.275	58
0.275	35		0.325	29
0.325	13		0.375	13
0.375	4		0.425	4
0.425	1		0.475	0

## Sheet: Fig 7e
D (um^2 s^-1)	frequency (microvilli)
0.025	16
0.075	26
0.125	11
0.175	3
0.225	9
0.275	5
0.325	3
0.375	2
0.425	0
0.475	0

## Sheet: Fig 7f
confined area (um^2)	frequency (microvilli)
0	0
0.08	3
0.16	17
0.24	30
0.32	14
0.4	19
0.48	4
0.56	4
0.64	2
0.72	0
0.8	2
0.88	0
0.96	1
